# Supplementary material for: Experimentally-constrained biophysical models of tonic and burst firing modes in thalamocortical neurons
Source: PLoS Comput Biol. 2019 May 16;15(5):e1006753. doi: 10.1371/journal.pcbi.1006753 (PMC6541309; doi:10.1371/journal.pcbi.1006753)
Supplement: S1 Electrical features dataset — Spreadsheet containing experimental electrical features for all the experimental cells, separated in three different sheets, two for recordings in tonic mode for the two electrical types and one for the recordings in burst mode. The features, their means and standard deviations were used in Figs 1C, 3, 4C, 5C and 8A. (XLSX) [file pcbi.1006753.s005.xlsx]

## Sheet: cNAD_ltb - tonic
Num. of APs (No stim)	V$_{rest}$ (No stim)	Sag amp. ($-$140%)	R$_{input}$ ($-$40%)	Baseline V$_m$ ($-$40%)	Latency 1$^{st}$ AP (150% - tonic)	Inv. 2$^{nd}$ ISI (150% - tonic)	Num. of APs (150% - tonic)	Adaptation idx (150% - tonic)	AHP depth (150% - tonic)	Inv. 1$^{st}$ ISI (150% - tonic)	AP amp. (150% - tonic)	Inv. last ISI (150% - tonic)	AP half-width (150% - tonic)	AHP depth (200% - tonic)	AP half-width (200% - tonic)	Adaptation idx (200% - tonic)	Baseline V$_m$ (200% - tonic)	AP amp. (200% - tonic)	Latency 1$^{st}$ AP (200% - tonic)	Inv. last ISI (200% - tonic)	Inv. 1$^{st}$ ISI (200% - tonic)	Inv. 2$^{nd}$ ISI (200% - tonic)	Num. of APs (200% - tonic)	Adaptation idx (250% - tonic)	AP amp. (250% - tonic)	AP half-width (250% - tonic)	Inv. 2$^{nd}$ ISI (250% - tonic)	Inv. last ISI (250% - tonic)	Num. of APs (250% - tonic)	Inv. 1$^{st}$ ISI (250% - tonic)	AHP depth (250% - tonic)	Latency 1$^{st}$ AP (250% - tonic)	Num. of APs (I$_{hold}$ - tonic)
0	-78.8759	1.5359	170.62	-64.118	106.033	10.8732	11.6667	0.0191	5.2049	10.3963	53.9985	8.2651	1.0436	6.1991	1.0205	0.011	-64.4573	54.0294	87.325	10.1413	14.3284	13.1144	14.5	0.017	53.9404	1.0161	16.6571	10.1831	17.25	17.8441	7.4206	72.375	0
0	-79.9913	3.4361	146.231	-65.5403	175.3	10.1487	11	0.0164	8.6683	10.1482	54.3265	9.1675	0.9321	10.4889	1.1167	0.0166	-67.1219	54.8074	76.9	15.1413	17.1963	19.5146	21	0.0055	53.7831	0.989	24.4824	19.1137	26.3333	23.2712	11.9493	69.2667	0
0	-67.6941	1.172	100.265	-64.959	308.3	9.1986	9	0.0471	10.596	9.2766	67.6748	5.4056	1.0804	12.31	1.1425	0.0129	-66.0738	66.0506	113.1	12.9144	19.2515	20.0662		0.0075	65.2351	1.1598	25.8586	18.4651	26	23.1433	13.4514	90.2333	0
0		2.2091	161.096	-65.1614	105.567	12.7415	15	0.0099	10.9697	11.0083	62.0508	10.5418	1.1393	12.9926	1.1664	-0.0011	-68.4773	61.5063	78.4667	17.4997	15.7011	17.0411	22	0.0003	61.0264	1.1236	25.4459	24.7622	31.5	22.9755	13.8886	53.1	0
0	-86.843	5.3039	99.3683	-65.0443	104.838	13.122	14.75	0.0064	7.5663	14.2	58.1125	11.8313	1.0414	8.8497	1.0988	0.0026	-66.0814	57.4076	53.5	21.6553	25.8523	24.4966	27.75	0.0033	57.0221	1.1128	34.5519	27.6889	37.125	36.3783	9.842	38.725	0
0	-76.2858	5.1795	92.8536	-66.3012	50.6	17.9983	22	0.0037	4.5109	19.1276	60.168	15.4836	1.0435	5.8497	1.1667	0.0028	-66.2863	59.578	33.15	24.3074	28.2966	28.2688	31.75	0.0031	59.1618	1.1011	35.5131	28.2858	39.5	34.7381	7.3785	24.05	0
0		1.4222	280.51	-63.3164	99.75	8.6153	8.5	0.0489	3.8481	7.8968	58.9875	5.2849	1.1779											0.0112	58.6793	1.035	13.8891	10.5805	15.5	13.157	7.1236	61.95	0
0		5.5323	79.5888	-62.8173	59.9	24.6611	20	0.024	7.9324	19.8355	43.0402	12.9489	0.9062	11.4538	0.85	0.009	-60.15	43.9751	47.05	24.066	30.972	42.7857	34.5	0.0042	45.0991	0.7523	45.1436	31.6092	46	46.2756	14.0528	24.45	0
0	-82.0327		201.989	-64.2096	222.836	11.317	13.125	-0.0024	13.1014	13.1257	53.7242	11.287	1.0924																				0
0			121.976	-65.1152	74.88	11.4606	11	0.0201	8.4248	12.0386	54.0789	7.8906	1.0771	9.8483	0.9923	0.0098	-65.2402	51.8627	53.3556	16.2167	23.7149	24.3947	22.3333	0.0076	48.2291	0.8042	38.1825	27.6725	30.3333	34.2386	11.828	42.8	0
0	-76.9577	0.964	114.797	-64.4751	69.6333	3.0372	4.3333	0.0095	0.0946	3.4595	70.0066	2.9407	1.1217	1.0715	1.1288	0.0126	-64.3051	69.0133	42.225	5.5311	10.88	6.294	8.25	0.0264	68.4271	1.1592	11.4209	7.4008	11	16.2989	1.8275	31.25	0
0	-76.3405	5.0893	141.637	-64.8913	433.45	4.2672	4.5	-0.0037	11.7155	5.5417	66.4966	4.8288	1.0675	13.4172	1.1174	0.0064	-65.5433	64.5879	155.15	14.1597	15.8895	16.5385	18.5	0.0011	63.0191	1.119	28.4466	26.7847	32.6667	26.4278	14.4617	91.5	0
0	-77.81	6.8909	126.047	-64.8179	192.887	11.6748	15.125	0.0356	11.577	11.349	53.6164	11.8336	1.1163	13.9026	1.0299	0.0011	-65.9511	53.6474	74.675	24.1462	22.6939	24.8012	30	0.001	53.511	1.0053	33.12	31.1622	41.25	28.1019	16.7349	55.7875	0
0	-84.3168	5.7465	102.823	-64.9793	73.475	19.3765	22.75	0.0041	3.7139	19.0557	63.7142	16.968	1.0908	5.5943	1.1322	0.0039	-65.549	62.8516	52.925	25.6569	30.4849	32.7011	35	0.0033	62.2744	1.1636	38.6601	30.1042	42.3333	39.5383	7.4188	46.1	0
0		10.1407	294.65	-63.9312	131.8	12.776	18.5	-0.0061	9.2173	11.7496	61.0706	15.0574	1.2088											-0.0047	60.4548	1.2032	20.2351	26.4132	31.5	18.752	15.4034	69.95	0
0	-87.6097		129.397	-65.351	196.425	7.7203	7.0833	0.0974	8.9303	8.2899	47.4422	5.1395	0.9128	10.1014	0.864	0.0128	-65.5876	47.0723	101	10.4437	17.9402	13.5179	12.875										0

## Sheet: cAD_ltb -  tonic
Num. of APs (No stim)	V$_{rest}$ (No stim)	Sag amp. ($-$140%)	R$_{input}$ ($-$40%)	Baseline V$_m$ ($-$40%)	Latency 1$^{st}$ AP (150% - tonic)	Inv. 2$^{nd}$ ISI (150% - tonic)	Num. of APs (150% - tonic)	Adaptation idx (150% - tonic)	AHP depth (150% - tonic)	Inv. 1$^{st}$ ISI (150% - tonic)	AP amp. (150% - tonic)	Inv. last ISI (150% - tonic)	AP half-width (150% - tonic)	AHP depth (200% - tonic)	AP half-width (200% - tonic)	Adaptation idx (200% - tonic)	Baseline V$_m$ (200% - tonic)	AP amp. (200% - tonic)	Latency 1$^{st}$ AP (200% - tonic)	Inv. last ISI (200% - tonic)	Inv. 1$^{st}$ ISI (200% - tonic)	Inv. 2$^{nd}$ ISI (200% - tonic)	Num. of APs (200% - tonic)	Adaptation idx (250% - tonic)	AP amp. (250% - tonic)	AP half-width (250% - tonic)	Inv. 2$^{nd}$ ISI (250% - tonic)	Inv. last ISI (250% - tonic)	Num. of APs (250% - tonic)	Inv. 1$^{st}$ ISI (250% - tonic)	AHP depth (250% - tonic)	Latency 1$^{st}$ AP (250% - tonic)	Num. of APs (I$_{hold}$ - tonic)
0	-76.7353	7.869	113.64	-63.4214	46.9167	17.9661	10.5	0.1095	6.5153	24.281	54.2567	4.8099	0.9587	9.4448	1.0158	0.0422	-65.1208	53.5799	30.35	11.6491	44.7767	52.0896	21	0.0384	53.2326	1.0545	100.253	14.0527	28	78.293	12.3367	22.45	0
0	-79.4003	8.5087	192.868	-66.1717	52.0667	15.4212	6.3333	0.1828	9.9454	18.5416	60.4101	5.1433	1.1047	11.8881	0.9817	0.0953	-68.7381	59.8116	34.84	4.9971	29.4685	26.0028	12.6	0.0515	59.7528	0.9048	35.9731	7.8492	18.5	39.9471	12.8277	28.45	0
0	-82.5174		133.024	-65.8026	115.8	11.9292	8.875	0.0499	11.2336	14.4369	61.9795	5.4582	1.1785	13.2206	0.9167	0.0618	-68.3847	60.6797	78.4583	6.1903	23.7432	23.7769	13.9167	0.0423	59.4864	0.8202	30.9616	9.4539	16.75	30.0099	14.4884	62.1	0
0	-71.7029	1.4034	130.844	-64.1651	107.5	4.9239	4.5714	0.0316	5.3981	6.6181	59.831	3.2793	1.1164	5.4131	1.1413	0.0763	-63.1482	59.9581	136.88	4.6174	13.2911	11.2054	7.6	0.0517	59.9224	1.1749	13.4847	5.4982	9.75	15.9842	6.6737	81.05	0
0	-82.3811	1.6933	145.226	-64.8568	139.667	10.9605	10.6667	0.0278	5.8616	11.8469	59.3626	7.5465	1.0701	7.5831	0.8871	0.0278	-64.7192	58.6929	84.9	8.7603	17.1369	16.6008	14.5	0.0166	58.3911	0.8043	20.2411	11.5688	19.75	21.1394	8.6362	61.675	0
0	-79.806	1.237	47.6194	-63.0804	44.65	24.155		0.0298	7.3949	25.9014	53.5825	10.4502	0.7324	9.1455	0.7635	0.0162	-63.7721	52.9104	28.575	17.7848	42.3461	42.19	29.75	0.011	51.4267	0.7819	53.0408	23.2008	42	60.6895	10.4486	18.7667	0
0	-68.4596	3.2365	45.943	-65.1339	76.025	9.6574	8	0.0908	5.0695	11.9636	51.182	4.4795	0.9005	6.8236	0.9716	0.0555	-64.6947	51.15	53.975	6.2548	18.2278	18.6336	12.75	0.0454	51.5177	0.7504	25.3381	7.1641	16.25	22.1703	9.0929	48.65	0
0	-77.9141	2.7747	189.61	-62.9554	114.2	7.4196	7	0.0596	5.4102	9.2858	58.7825	4.3584	0.9006	8.3299	0.7675	0.0431	-64.8755	58.5014	65.9	6.0737	15.3471	12.5339	10.75	0.048	58.1712	0.8416	17.5204	6.7553	13	20.7336	9.2714	52.9667	0
0	-83.8787	1.5152	175.876	-65.0484	261.329	7.8956	6.25	0.0646	9.1028	9.1388	64.624	4.5946	1.1457	11.604	1.1959	0.044	-66.3929	64.0068	152.3	7.8917	16.2016	14.888	11.9	0.0311	62.9763	1.0626	22.0658	8.9327	17.25	24.2669	13.5646	79.3125	0
0	-79.7336	2.0928	194.913	-63.8283	184.7	13.5244	12	0.0331	11.0922	11.1137	62.7305	7.4326	1.0997	12.2044	1.0122	0.02	-66.9509	62.1471	149.625	10.3766	14.0326	16.173	16.5	0.0129	61.2787	0.9504	21.2406	13.1766	21.75	17.9116	13.404	110.775	0
0	-80.385	1.7198	78.5961	-64.934		2.0738	2.5			2.809		1.1023		2.2124	0.9157	0.0752	-66.5284	52.7848	92.75	2.9765	5.7259	5.8836	5.6667	0.036	52.4942	0.7823	10.0107	5.8947	9	9.6669	3.2731	107.567	0

## Sheet: all - burst
Num. of APs (I$_{hold}$ - burst)	Num. of APs (200% - burst)	V$_m$ after stim. (200% - burst)	Latency 1$^{st}$ AP (200% - burst)	Inv. 1$^{st}$ ISI (200% - burst)	Inv. last ISI (200% - burst)	Inv. 2$^{nd}$ ISI (200% - burst)	Amp. 1$^{st}$ AP (200% - burst)	Baseline V$_m$ (200% - burst)	Amp. 2$^{nd}$ AP (200% - burst)
0	5.75	-90.1184	38.725	333.909	143.302	296.74	38.3906	-85.1084	36.2063
0		-86.4696	49.35	256.579	203.035	203.035	52.6344	-84.1089	48.3344
0	6.25	-86.4388	54.275		116.309	278.315	60.3781	-83.436	49.5094
0	4.5	-87.0068	49.85	309.524	163.913	275.264	63.4	-85.922	63.0344
0	3.5	-84.4928	32.75	194.193	80.5149		61.8812	-83.3592	53.6313
0		-86.6848	75.575	274.024	107.015	227.445	65.6359	-84.6936	58.45
0		-88.6276	41	320.228	109.969	272.246	42.0953	-84.9169	35.8984
0	6.25	-88.4327	41.275	315.173	109.505	284.071	58.5828	-83.7911	56.3703
0		-88.1249	47.6	345.101	145.638	315.86	53.0417	-83.8549	49.1687
0	5.75	-88.1901	50.55	305.075	110.758	257.404	45.9078	-84.4191	43.6234
0		-90.0476	67.1	258.097	78.8535	210.788	49.1937	-86.9779	45.2672
0	4.6667	-88.4084	41.2333	265.782	91.3628	202.219	45.3271	-85.8664	37.7937
0	4.5	-89.0393	20.2		220.399	345.238	51.0078	-84.5367	51.9781
0	4.3333	-84.0601	55.3333	246.357	126.867	204.645	52.9479	-82.1126	52.4104
0	5.25	-88.9346	73.4	251.916	79.2695	197.33	48.7484	-85.6633	44.8516
0		-86.7902	53	266.903	99.3396	221.602	55.9484	-83.6145	51.0547
0		-86.2679	63.75	264.883	101.584	212.74	53.3396	-84.2403	46.1656
0	6.3333	-84.7805	36.5	273.301	91.0256	235.556	53.8708	-82.1796	49.5542
0	6.5	-87.2768	50.25		126.482	312.653	36.9234	-85.0107	30.2594
0	4.5	-88.4891	46.225	300.802	122.784	229.974	43.5391	-84.5097	38.0359
0	3.75	-85.2987	46.85	235.823	97.8502	157.661	48.2281	-81.5827	33.7578
0	5.6667	-86.3435	51.1333	301.13	100.275	259.677	51.5771	-83.5941	48.8708
